# Supplementary material for: Shortening Turnaround Times for Newborn HIV Testing in Rural Tanzania: A Report from the Field
Source: PLoS Med. 2015 Nov 3;12(11):e1001897. doi: 10.1371/journal.pmed.1001897 (PMC4631364; doi:10.1371/journal.pmed.1001897)
Supplement: S1 Data — (XLS) [file pmed.1001897.s001.xls]

## Sheet: Sheet1
AgeMonthsAtDraw	DateDrawn	DateSentLab	DateReceivedLab	DateResultsLab	DateSentFromLab	DateResultsAtMagu	DateResultsMom	HIVinfected (1=yes, 0=no)
0	20.03.2012	26.03.2012	29.03.2012	20.04.2012	04.05.2012	07.05.2012	.	0
7	11.01.2012	.	23.01.2012	21.02.2012	26.03.2012	27.03.2012	.	0
0	08.12.2011	16.12.2011	16.12.2011	27.12.2011	04.01.2012	11.01.2012	.	0
13	20.03.2012	26.03.2012	28.03.2012	20.04.2012	04.05.2012	07.05.2012	.	0
9	10.11.2011	11.11.2011	13.12.2011	21.12.2011	04.01.2012	11.01.2012	.	0
0	19.10.2011	28.10.2011	21.11.2011	28.11.2011	16.12.2011	19.12.2011	.	0
12	05.12.2011	15.12.2011	16.12.2011	27.12.2011	04.01.2012	11.01.2012	.	0
1	4.7.2011	.	15.7.2011	28.7.2011	5.8.2011	9.8.2011	.	0
1	4.7.2011	.	15.7.2011	28.7.2011	.	.	9.8.2011	0
1	5.7.2011	.	15.7.2011	28.7.2011	5.8.2011	9.8.2011	.	0
2	5.7.2011	.	15.7.2011	28.7.2011	5.8.2011	9.8.2011	.	0
1	5.7.2011	.	15.7.2011	28.7.2011	5.8.2011	.	9.8.2011	0
1	11.7.2011	.	15.7.2011	28.7.2011	5.8.2011	9.8.2011	.	0
1	13.7.2011	.	15.7.2011	28.7.2011	5.8.2011	9.8.2011	.	0
3	13.7.2011	.	15.7.2011	28.7.2011	5.8.2011	9.8.2011	17.8.2011	0
1	13.7.2011	.	15.7.2011	28.7.2011	5.8.2011	9.8.2011	.	0
1	14.7.2011	.	15.7.2011	28.7.2011	5.8.2011	9.8.2011	.	0
3	15.7.2011	.	23.8.2011	5.9.2011	30.9.2011	.	5.6.2012	0
3	15.7.2011	.	23.8.2011	5.9.2011	30.9.2011	.	.	0
4	17.10.2011	.	21.10.2011	01.11.2011	16.12.2011	19.12.2011	17.01.2012	0
0	17.7.2011	.	21.10.2011	1.11.2011	16.12.2011	19.12.2011	17.1.2012	0
5	09.11.2011	11.11.2011	13.12.2011	21.12.2011	04.01.2012	11.01.2012	.	0
3	30.8.2011	.	19.9.2011	5.10.2011	24.10.2011	25.10.2011	15.8.2012	0
0	17.8.2011	.	21.10.2011	1.11.2011	16.12.2011	19.12.2011	28.12.2011	0
2	18.10.2011	21.10.2011	21.10.2011	01.11.2011	16.12.2011	19.12.2011	28.12.2011	0
1	10.8.2011	11.11.2011	13.11.2011	21.12.2011	4.1.2012	11.1.2012	6.5.2012	0
11	19.8.2011	.	.	.	.	19.12.2011	.	0
3	30.10.2011	04.11.2011	07.11.2011	28.11.2011	16.12.2011	19.12.2011	.	0
6	22.8.2011	.	.	.	.	19.12.2011	.	0
8	18.4.2012	03.05.2012	04.05.2012	14.06.2012	19.06.2012	.	.	0
3	24.8.2011	.	19.9.2011	5.10.2011	24.10.2011	25.10.2011	28.10.2011	0
11	16.04.2012	16.04.2012	04.05.2012	14.06.2012	19.06.2012	.	.	0
0	25.8.2011	.	26.8.2011	5.9.2011	15.9.2011	.	.	0
3	26.8.2011	26.8.2011	26.8.2011	5.9.2011	15.9.2011	26.1.2012	.	0
0	30.8.2011	19.9.2011	19.9.2011	5.10.2011	24.10.2011	25.11.2012	.	0
1	6.9.2011	.	19.9.2011	5.10.2011	24.10.2011	25.10.2011	.	0
1	6.9.2011	.	19.9.2011	5.10.2011	24.10.2011	25.10.2011	.	0
3	8.9.2011	.	19.9.2011	5.10.2011	24.10.2011	25.10.2011	.	0
0	11.10.2011	13.10.2011	21.10.2011	01.11.2011	16.12.2011	19.12.2011	17.02.2012	0
7	12.10.2011	28.10.2011	21.11.2011	01.11.2011	16.12.2011	19.12.2011	.	0
12	09.03.2012	.	19.03.2012	04.04.2012	12.04.2012	13.04.2012	.	0
8	17.10.2011	.	21.11.2011	01.11.2011	16.12.2011	19.12.2011	.	0
3	17.10.2011	.	21.10.2011	01.11.2011	16.12.2011	19.12.2011	.	0
1	18.10.2011	18.10.2011	21.10.2011	01.11.2011	16.12.2011	19.12.2011	03.01.2012	0
1	19.10.2011	21.10.2011	21.10.2011	01.11.2011	19.12.2011	20.01.2012	.	0
3	20.10.2011	21.10.2011	21.10.2011	01.11.2011	16.12.2011	19.12.2011	.	0
1	20.10.2011	21.10.2011	.	01.11.2011	16.12.2011	19.12.2011	19.12.2011	0
3	20.10.2011	.	21.10.2011	01.11.2011	16.12.2011	19.12.2011	19.12.2011	0
1	21.10.2011	28.10.2011	11.11.2011	28.11.2011	26.03.2012	27.03.2012	.	0
18	24.10.2011	28.10.2011	11.11.2011	06.12.2011	.	.	.	1
1	25.10.2011	28.10.2011	11.11.2011	28.11.2011	16.12.2011	19.12.2011	28.12.2011	0
3	25.10.2011	25.10.2011	11.11.2011	28.11.2011	16.12.2011	19.12.2011	.	0
1	25.10.2011	28.10.2011	11.11.2011	28.11.2011	16.12.2011	19.12.2011	.	0
6	26.10.2011	28.10.2011	11.11.2011	28.11.2011	16.12.2011	19.12.2011	.	0
2	31.10.2011	04.11.2011	07.11.2011	15.12.2011	04.01.2012	11.01.2012	17.02.2012	0
3	01.11.2011	04.11.2011	07.11.2011	28.11.2011	16.12.2011	19.12.2011	.	0
10	03.11.2011	04.11.2011	07.11.2011	28.11.2011	16.12.2011	19.12.2011	.	0
0	03.11.2011	04.11.2011	07.11.2011	28.11.2011	16.12.2011	19.12.2011	29.01.2012	0
5	07.11.2011	11.11.2011	13.12.2011	30.12.2011	04.01.2012	11.01.2012	.	1
8	07.11.2011	11.11.2011	13.12.2011	21.12.2011	04.01.2012	11.01.2012	.	0
0	10.11.2011	11.11.2011	13.12.2011	21.12.2011	04.01.2012	11.01.2012	06.02.2012	0
1	16.11.2011	19.11.2011	19.11.2011	28.11.2011	16.12.2011	19.12.2011	19.01.2012	0
1	17.11.2011	19.11.2011	19.11.2011	28.11.2011	16.12.2011	19.12.2011	21.12.2011	0
15	05.12.2011	15.12.2011	16.12.2011	27.11.2011	04.01.2012	11.01.2012	20.01.2012	0
14	05.12.2011	15.12.2011	16.12.2011	27.11.2011	04.01.2012	11.01.2012	16.02.2012	0
10	06.12.2011	15.12.2011	16.12.2011	27.11.2011	04.01.2012	11.01.2012	.	0
0	07.12.2011	15.12.2011	16.12.2011	27.11.2011	04.01.2012	11.01.2012	.	0
1	07.12.2011	15.12.2011	16.12.2011	27.11.2011	04.01.2012	11.01.2012	07.02.2012	0
1	08.12.2011	15.12.2011	16.12.2011	27.11.2011	04.01.2012	11.01.2012	.	0
1	12.12.2011	15.12.2011	16.12.2011	27.11.2011	04.01.2012	11.01.2012	13.01.2012	0
4	12.12.2011	15.12.2011	16.12.2011	27.11.2011	04.01.2012	11.01.2012	25.01.2012	0
3	13.12.2011	15.12.2011	16.12.2011	27.11.2011	04.01.2012	11.01.2012	.	0
1	13.12.2011	15.12.2011	16.12.2011	27.11.2011	04.01.2012	11.01.2012	17.01.2012	0
0	13.12.2011	15.12.2011	16.12.2011	27.11.2011	04.01.2012	11.01.2012	16.01.2012	0
7	14.12.2011	15.12.2011	16.12.2011	27.11.2011	04.01.2012	11.01.2012	.	0
2	15.12.2011	16.12.2011	16.12.2011	27.12.2011	04.01.2012	11.01.2012	.	0
1	15.12.2011	.	.	24.01.2012	27.03.2012	27.03.2012	.	1
0	21.12.2011	23.01.2012	.	13.01.2012	14.01.2012	.	.	0
6	21.12.2011	.	09.01.2012	13.01.2012	23.01.2012	.	06.02.2012	0
2	22.12.2011	.	09.01.2012	13.01.2012	23.01.2012	.	.	0
4	29.12.2011	.	09.01.2012	13.01.2012	23.01.2012	23.01.2012	26.01.2012	0
6	02.01.2012	.	09.01.2012	13.01.2012	23.01.2012	.	01.02.2012	0
1	02.01.2012	.	09.01.2012	13.01.2012	23.01.2012	.	.	0
2	03.01.2012	.	09.01.2012	13.01.2012	23.01.2012	.	02.02.2012	0
1	09.01.2012	.	23.01.2012	21.02.2012	26.03.2012	27.03.2012	.	0
1	11.01.2012	.	23.01.2012	21.02.2012	26.03.2012	27.03.2012	.	0
1	17.01.2012	.	23.01.2012	21.02.2012	26.03.2012	27.03.2012	.	0
1	18.01.2012	.	23.01.2012	21.02.2012	26.03.2012	27.03.2012	28.03.2012	0
1	18.01.2012	.	23.01.2012	21.02.2012	27.03.2012	.	06.03.2012	0
0	20.01.2012	.	11.03.2012	04.04.2012	12.04.2012	13.04.2012	.	0
1	17.02.2012	.	12.03.2012	04.04.2012	13.04.2012	13.04.2012	.	0
10	09.02.2012	.	11.03.2012	04.04.2012	12.04.2012	.	.	0
1	14.02.2012	.	12.03.2012	04.04.2012	13.04.2012	.	.	0
1	06.02.2012	.	11.03.2012	04.04.2012	12.04.2012	13.04.2012	.	0
4	06.02.2012	.	11.03.2012	04.04.2012	12.04.2012	13.04.2012	.	0
6	06.02.2012	.	11.03.2012	04.04.2012	12.04.2012	13.04.2012	19.04.2012	0
3	07.02.2012	.	12.03.2012	25.04.2012	05.05.2012	07.05.2012	.	1
2	08.02.2012	.	11.03.2012	25.04.2012	.	07.05.2012	14.05.2012	1
2	08.02.2012	.	11.03.2012	04.04.2012	12.04.2012	12.04.2012	.	0
1	08.02.2012	.	11.03.2012	04.04.2012	12.04.2012	13.04.2012	.	0
1	09.02.2012	.	11.03.2012	04.04.2012	12.04.2012	13.04.2012	.	0
4	13.02.2012	.	12.03.2012	04.04.2012	12.04.2012	13.04.2012	.	0
1	14.02.2012	.	12.03.2012	04.04.2012	13.04.2012	.	.	0
1	21.02.2012	22.02.2012	29.02.2012	22.03.2012	03.04.2012	04.04.2012	.	0
12	21.02.2012	22.02.2012	29.02.2012	21.03.2012	03.04.2012	04.04.2012	.	0
1	21.02.2012	22.02.2012	29.02.2012	21.03.2012	03.04.2012	04.04.2012	.	0
13	22.02.2012	22.02.2012	29.02.2012	20.04.2012	.	07.05.2012	14.05.2012	1
2	23.02.2012	.	29.02.2012	04.04.2012	12.04.2012	13.04.2012	.	0
3	23.02.2012	.	29.02.2012	04.04.2012	12.04.2012	13.04.2012	.	0
2	27.02.2012	.	29.02.2012	04.04.2012	12.04.2012	13.04.2012	.	0
2	29.02.2012	.	.	04.04.2012	12.04.2012	13.04.2012	.	0
2	29.02.2012	.	.	03.04.2012	12.04.2012	13.04.2012	.	0
3	29.02.2012	.	.	03.04.2012	12.04.2012	13.04.2012	.	0
3	01.03.2012	.	.	04.04.2012	12.04.2012	13.04.2012	.	0
13	13.03.2012	.	.	04.04.2012	12.04.2012	13.04.2012	16.04.2012	0
2	13.03.2012	.	.	04.04.2012	12.04.2012	13.04.2012	.	0
12	13.03.2012	19.03.2012	19.03.2012	04.04.2012	12.04.2012	13.04.2012	.	0
6	14.03.2012	.	.	04.04.2012	12.04.2012	13.04.2012	.	0
2	16.03.2012	16.03.2012	19.03.2012	04.04.2012	12.04.2012	13.04.2012	16.04.2012	0
2	16.03.2012	16.03.2012	.	04.04.2012	12.04.2012	13.04.2012	.	0
3	20.03.2012	26.03.2012	29.03.2012	20.04.2012	04.05.2012	07.05.2012	.	0
4	20.03.2012	26.03.2012	29.03.2012	20.04.2012	04.05.2012	07.05.2012	.	0
1	21.03.2012	26.03.2012	29.03.2012	20.04.2012	04.05.2012	07.05.2012	.	0
1	26.03.2012	04.04.2012	10.04.2012	19.06.2012	19.06.2012	19.06.2012	19.06.2012	0
1	27.03.2012	04.04.2012	10.04.2012	16.05.2012	20.05.2012	21.05.2012	12.06.2012	0
1	27.03.2012	04.04.2012	10.04.2012	16.05.2012	21.05.2012	.	.	0
9	02.04.2012	04.04.2012	10.04.2012	16.05.2012	.	19.06.2012	19.06.2012	0
4	04.04.2012	10.04.2012	10.04.2012	16.05.2012	26.05.2012	.	.	0
1	05.04.2012	.	12.04.2012	16.05.2012	.	25.05.2012	.	0
1	10.04.2012	.	12.04.2012	16.05.2012	.	25.05.2012	18.06.2012	0
1	10.04.2012	.	.	.	.	.	18.06.2012	0
1	10.04.2012	.	12.04.2012	16.05.2012	.	16.05.2012	18.06.2012	0
0	10.05.2012	17.05.2012	17.05.2012	04.07.2012	18.07.2012	.	05.07.2012	1
0	16.04.2012	.	04.05.2012	14.06.2012	.	.	.	0
0	23.04.2012	27.04.2012	04.05.2012	14.06.2012	19.06.2012	.	05.07.2012	1
17	19.04.2012	07.05.2012	24.05.2012	14.06.2012	.	.	.	0
1	23.04.2012	27.04.2012	04.05.2012	14.06.2012	19.06.2012	.	.	0
1	23.04.2012	27.04.2012	04.05.2012	14.06.2012	19.06.2012	.	.	0
6	19.09.2012	02.10.2012	04.10.2012	16.10.2012	.	.	.	0
2	23.04.2012	03.05.2012	04.05.2012	14.06.2012	19.06.2012	19.06.2012	22.06.2012	0
1	23.04.2012	03.05.2012	04.05.2012	14.06.2012	19.06.2012	19.06.2012	19.06.2012	0
1	24.04.2012	03.05.2012	04.05.2012	14.06.2012	19.06.2012	.	.	0
.	24.04.2012	03.05.2012	04.05.2012	14.06.2012	19.06.2012	.	28.08.2012	0
1	25.04.2012	27.04.2012	04.05.2012	14.06.2012	19.06.2012	.	19.07.2012	0
2	25.04.2012	27.04.2012	04.05.2012	14.06.2012	19.06.2012	.	30.06.2012	0
1	02.05.2012	04.05.2012	07.05.2012	14.06.2012	19.06.2012	19.06.2012	26.06.2012	0
1	02.05.2012	04.05.2012	07.05.2012	14.06.2012	19.06.2012	19.06.2012	26.06.2012	0
4	02.05.2012	04.05.2012	07.05.2012	14.06.2012	19.06.2012	19.06.2012	27.06.2012	0
1	03.05.2012	04.05.2012	07.05.2012	14.06.2012	19.06.2012	19.06.2012	.	0
1	03.05.2012	04.05.2012	.	14.06.2012	19.06.2012	19.06.2012	.	0
6	07.05.2012	09.05.2012	11.05.2012	20.06.2012	.	.	.	0
3	07.05.2012	09.05.2012	11.05.2012	20.06.2012	.	.	25.09.2012	0
8	08.05.2012	09.05.2012	11.05.2012	20.06.2012	.	.	04.10.2012	0
1	09.05.2012	17.05.2012	17.05.2012	20.06.2012	.	.	.	0
1	10.05.2012	17.05.2012	17.05.2012	20.06.2012	.	.	24.07.2012	0
9	14.05.2012	17.05.2012	17.05.2012	20.06.2012	18.07.2012	.	.	1
1	14.05.2012	17.05.2012	17.05.2012	20.06.2012	.	19.07.2012	20.07.2012	0
2	14.05.2012	17.05.2012	17.05.2012	20.06.2012	12.07.2012	31.12.2012	.	0
1	14.05.2012	17.05.2012	.	20.06.2012	22.06.2012	22.06.2012	04.09.2012	0
2	16.05.2012	17.05.2012	20.06.2012	04.07.2012	18.07.2012	.	.	0
1	17.05.2012	.	06.06.2012	04.07.2012	18.07.2012	.	.	0
9	17.05.2012	.	06.06.2012	04.07.2012	18.07.2012	.	13.08.2012	0
9	17.05.2012	25.05.2012	06.06.2012	04.07.2012	18.07.2012	.	.	0
15	18.05.2012	25.05.2012	25.05.2012	04.07.2012	18.07.2012	.	25.07.2012	1
3	21.05.2012	25.05.2012	25.05.2012	20.06.2012	.	.	.	0
2	22.05.2012	25.05.2012	25.05.2012	20.06.2012	.	.	18.07.2012	0
1	22.05.2012	25.05.2012	25.05.2012	20.06.2012	.	.	.	0
1	23.05.2012	25.05.2012	25.05.2012	20.06.2012	.	.	25.07.2012	0
1	23.05.2012	25.05.2012	25.05.2012	20.06.2012	.	.	27.07.2012	0
5	23.05.2012	25.05.2012	25.05.2012	20.06.2012	.	.	13.08.2012	0
0	23.05.2012	25.05.2012	06.06.2012	04.07.2012	18.07.2012	13.08.2012	.	0
4	28.05.2012	.	06.06.2012	04.07.2012	18.07.2012	07.08.2012	03.08.2012	0
16	01.06.2012	11.06.2012	12.06.2012	27.07.2012	27.07.2012	.	29.08.2012	1
10	05.06.2012	11.06.2012	12.06.2012	27.07.2012	27.07.2012	.	.	0
1	05.06.2012	11.06.2012	19.06.2012	27.07.2012	27.07.2012	.	.	0
1	05.06.2012	11.06.2012	12.06.2012	04.07.2012	18.07.2012	.	.	0
4	06.06.2012	11.06.2012	12.06.2012	04.07.2012	18.07.2012	.	.	0
2	07.06.2012	11.06.2012	12.06.2012	04.07.2012	18.07.2012	.	12.08.2012	0
2	13.06.2012	18.06.2012	19.06.2012	04.07.2012	18.07.2012	.	.	0
1	13.06.2012	18.06.2012	19.06.2012	04.07.2012	18.07.2012	.	.	0
1	13.06.2012	18.06.2012	19.06.2012	04.07.2012	18.07.2012	.	14.11.2012	0
3	18.06.2012	18.06.2012	19.06.2012	04.07.2012	18.07.2012	.	14.11.2012	0
6	18.06.2012	22.06.2012	29.06.2012	30.07.2012	03.08.2012	.	30.08.2012	0
2	18.06.2012	22.06.2012	29.06.2012	30.07.2012	03.08.2012	.	30.10.2012	0
1	20.06.2012	22.06.2012	29.06.2012	30.07.2012	03.08.2012	.	23.08.2012	0
1	20.06.2012	22.06.2012	29.06.2012	30.07.2012	03.08.2012	.	22.08.2012	0
1	20.06.2012	22.06.2012	29.06.2012	30.07.2012	.	24.07.2012	28.08.2012	0
4	21.06.2012	22.06.2012	29.06.2012	05.09.2012	.	.	24.09.2012	1
1	25.06.2012	26.06.2012	29.06.2012	30.07.2012	.	03.08.2012	23.08.2012	0
4	26.06.2012	.	09.07.2012	30.07.2012	03.08.2012	.	18.10.2012	0
1	28.06.2012	05.07.2012	09.07.2012	30.07.2012	03.08.2012	.	30.08.2012	0
1	02.07.2012	05.07.2012	09.07.2012	30.07.2012	03.08.2012	.	19.09.2012	0
.	02.07.2012	05.07.2012	09.07.2012	30.07.2012	03.08.2012	.	18.08.2012	0
1	02.07.2012	05.07.2012	09.07.2012	05.09.2012	.	03.12.2012	07.12.2012	0
5	02.07.2012	05.07.2012	09.07.2012	30.07.2012	03.08.2012	05.08.2012	15.08.2012	0
1	03.07.2012	05.07.2012	09.07.2012	30.07.2012	03.08.2012	05.08.2012	11.10.2012	0
1	04.07.2012	05.07.2012	09.07.2012	30.07.2012	03.08.2012	.	.	0
1	05.07.2012	.	17.07.2012	07.04.2012	.	.	23.08.2012	0
14	06.07.2012	.	17.07.2012	29.09.2012	.	.	05.12.2012	1
1	09.07.2012	.	17.07.2012	07.09.2012	.	.	24.10.2012	0
3	09.07.2012	.	17.07.2012	07.09.2012	.	.	.	0
2	29.08.2012	.	04.09.2012	08.10.2012	.	.	21.10.2012	0
2	28.08.2012	.	04.09.2012	08.10.2012	.	.	31.12.2012	0
2	29.08.2012	.	04.09.2012	08.10.2012	.	.	06.11.2012	0
3	29.08.2012	.	04.09.2012	10.10.2012	.	.	15.11.2012	1
1	29.08.2012	.	04.09.2012	08.10.2012	.	.	.	0
1	13.08.2012	16.08.2012	17.08.2012	29.09.2012	.	.	.	0
7	14.08.2012	15.08.2012	17.08.2012	10.10.2012	.	.	06.11.2012	1
11	10.08.2012	.	04.09.2012	10.10.2012	.	.	04.01.2013	0
4	22.08.2012	.	04.09.2012	08.10.2012	.	.	06.11.2012	0
1	23.08.2012	.	04.09.2012	08.10.2012	.	.	23.10.2012	0
.	23.08.2012	.	04.09.2012	08.10.2012	.	.	23.10.2012	0
1	24.08.2012	.	04.09.2012	05.10.2012	.	20.10.2012	.	0
5	24.08.2012	.	04.09.2012	05.10.2012	.	.	16.01.2013	0
4	27.08.2012	.	04.09.2012	08.10.2012	.	.	.	0
5	27.08.2012	.	04.09.2012	08.10.2012	.	.	11.01.2013	0
2	27.08.2012	.	04.09.2012	08.10.2012	.	.	.	0
9	28.08.2012	.	04.09.2012	08.10.2012	23.10.2012	23.10.2012	20.12.2012	0
12	28.08.2012	.	04.09.2012	08.10.2012	.	.	.	0
8	28.08.2012	.	04.09.2012	08.10.2012	.	.	.	0
6	29.08.2012	.	04.09.2012	08.10.2012	.	.	21.11.2012	0
5	29.08.2012	.	04.09.2012	08.10.2012	.	.	.	0
2	29.08.2012	.	04.09.2012	10.10.2012	.	.	.	1
1	10.09.2012	18.09.2012	18.09.2012	10.10.2012	.	.	17.01.2013	0
10	10.09.2012	18.09.2012	18.09.2012	10.10.2012	.	.	17.01.2013	0
4	10.09.2012	.	.	10.10.2012	.	.	05.11.2012	0
1	13.09.2012	.	.	10.10.2012	.	.	23.01.2013	0
2	17.09.2012	18.09.2012	18.09.2012	10.10.2012	.	.	27.12.2012	0
1	01.10.2012	.	04.10.2012	16.10.2012	.	.	.	0
1	01.10.2012	.	04.10.2012	16.10.2012	.	.	.	0
2	03.10.2012	04.10.2012	08.10.2012	16.10.2012	.	.	.	0
12	03.10.2012	04.10.2012	08.10.2012	16.10.2012	.	.	13.11.2012	0
.	03.10.2012	04.10.2012	.	22.10.2012	.	.	.	1
3	04.10.2012	10.10.2012	10.10.2012	22.10.2012	.	.	.	0
1	04.10.2012	10.10.2012	10.10.2012	17.10.2012	.	.	14.12.2012	0
1	08.10.2012	10.10.2012	10.10.2012	17.10.2012	.	.	.	0
1	08.10.2012	10.10.2012	10.10.2012	17.10.2012	.	.	.	0
1	11.10.2012	23.10.2012	23.10.2012	31.10.2012	.	.	.	0
5	15.10.2012	23.10.2012	23.10.2012	05.11.2012	.	08.11.2012	29.11.2012	1
1	15.10.2012	23.10.2012	23.10.2012	31.10.2012	.	.	.	0
1	15.10.2012	23.10.2012	23.10.2012	31.10.2012	.	.	.	0
1	16.10.2012	23.10.2012	23.10.2012	31.10.2012	.	.	.	0
5	23.10.2012	25.10.2012	25.10.2012	05.11.2012	.	08.11.2012	20.12.2012	0
0	23.10.2012	25.10.2012	25.10.2012	05.11.2012	.	08.11.2012	.	0
1	24.10.2012	25.10.2012	25.10.2012	05.11.2012	30.11.2012	.	.	0
1	29.10.2012	02.11.2012	07.11.2012	08.11.2012	30.11.2012	.	08.01.2013	0
8	30.10.2012	02.11.2012	07.11.2012	08.11.2012	30.11.2012	.	.	0
2	12.11.2012	14.11.2012	27.11.2012	05.11.2012	13.12.2012	13.12.2012	.	0
1	15.11.2012	29.11.2012	29.11.2012	04.11.2012	12.12.2012	31.12.2012	.	0
1	21.11.2012	22.11.2012	26.11.2012	05.11.2012	13.12.2012	13.12.2012	21.01.2013	0
1	23.11.2012	29.11.2012	29.11.2012	07.12.2012	12.12.2012	31.12.2012	.	0
1	26.11.2012	29.11.2012	29.11.2012	07.12.2012	20.12.2012	31.12.2012	07.01.2013	0
1	27.11.2012	29.11.2012	29.11.2012	07.12.2012	12.12.2012	31.12.2012	.	0
2	27.11.2012	29.11.2012	29.11.2012	07.12.2012	12.12.2012	31.12.2012	31.12.2012	0
1	27.11.2012	29.11.2012	29.11.2012	07.12.2012	12.12.2012	31.12.2012	17.01.2013	0
2	28.11.2012	29.11.2012	29.11.2012	07.12.2012	12.12.2012	31.12.2012	07.01.2013	0
1	03.12.2012	11.12.2012	11.12.2012	22.12.2012	06.02.2013	.	.	0
2	04.12.2012	11.12.2012	11.12.2012	22.12.2012	06.02.2013	.	.	0
6	06.12.2012	11.12.2012	11.12.2012	11.01.2013	23.01.2013	06.02.2013	.	1
6	12.12.2012	19.12.2012	19.12.2012	28.12.2012	06.02.2013	06.02.2013	07.02.2013	0
6	17.12.2012	19.12.2012	19.12.2012	28.12.2012	06.02.2013	.	.	0
2	18.12.2012	19.12.2012	19.12.2012	28.12.2012	05.02.2013	05.02.2013	11.02.2013	0
1	18.12.2012	19.12.2012	19.12.2012	28.12.2012	06.02.2013	.	13.02.2013	0
1	20.12.2012	02.01.2013	02.01.2013	18.01.2013	06.02.2013	06.02.2013	11.02.2013	0
0	20.12.2012	02.01.2013	02.01.2013	18.01.2013	06.02.2013	06.02.2013	.	0
1	20.12.2012	02.01.2013	02.01.2013	18.01.2013	06.02.2013	.	14.02.2013	0
1	24.12.2012	02.01.2013	02.01.2013	18.01.2013	06.02.2013	.	.	0
1	27.12.2012	02.01.2013	02.01.2013	28.01.2013	.	.	.	0
1	28.12.2012	02.01.2013	02.01.2013	18.01.2013	06.02.2013	.	27.02.2013	0
1	02.01.2013	07.01.2013	09.01.2013	28.01.2013	19.02.2013	.	.	0
1	07.01.2013	07.01.2013	09.01.2013	28.01.2013	19.02.2013	.	.	0
7	07.01.2013	11.01.2013	11.01.2013	28.01.2013	20.02.2013	20.02.2013	.	0
2	07.01.2013	11.01.2013	11.01.2013	28.01.2013	20.02.2013	20.02.2013	06.03.2013	0
2	09.01.2013	11.01.2013	11.01.2013	28.01.2013	19.02.2013	19.02.2013	20.02.2013	0
1	10.01.2013	16.01.2013	16.01.2013	28.01.2013	19.02.2013	.	.	0
1	10.01.2013	16.01.2013	16.01.2013	28.01.2013	19.02.2013	.	.	0
15	11.01.2013	16.01.2013	16.01.2013	28.01.2013	19.02.2013	.	.	0
1	11.01.2013	16.01.2013	16.01.2013	28.01.2013	.	.	21.02.2013	0
12	16.01.2013	23.01.2013	23.01.2013	04.02.2013	19.02.2013	.	.	0
6	16.01.2013	23.01.2013	23.01.2013	04.02.2013	21.02.2013	.	.	0
1	16.01.2013	23.01.2013	23.01.2013	04.02.2013	21.02.2013	21.02.2013	.	0
18	17.01.2013	23.01.2013	23.01.2013	20.02.2013	.	.	.	1
2	18.01.2013	23.01.2013	23.01.2013	20.02.2013	.	.	.	1
1	21.01.2013	23.01.2013	23.01.2013	04.02.2013	21.02.2013	21.02.2013	07.03.2013	0
1	21.01.2013	23.01.2013	23.01.2013	04.02.2013	21.02.2013	.	.	0
3	22.01.2013	23.01.2013	23.01.2013	04.02.2013	21.02.2013	.	.	0
1	22.01.2013	23.01.2013	23.01.2013	04.02.2013	21.02.2013	.	.	0
3	23.01.2013	06.02.2013	06.02.2013	01.03.2013	.	.	.	0
1	23.01.2013	06.02.2013	06.02.2013	01.03.2013	.	.	.	0
5	28.01.2013	06.02.2013	06.02.2013	.	.	.	.	0
2	28.01.2013	06.02.2013	06.02.2013	.	.	.	.	0
3	28.01.2013	06.02.2013	06.02.2013	.	.	.	.	0
6	30.01.2013	06.02.2013	06.02.2013	.	.	.	.	0
1	2.4.2013	3.4.2013	3.4.2013	29.4.2013	12.5.2013	13.5.2013	23.5.2013	0
3	2.4.2013	3.4.2013	3.4.2013	.	.	.	.
1	2.4.2013	3.4.2013	3.4.2013	29.4.2013	13.5.2013	13.5.2013	30.5.2013	0
1	5.4.2013	12.4.2013	12.4.2013	8.5.2013	14.5.20`13	14.5.2013	17.5.20134	0
1	5.4.2013	12.4.2013	12.4.2013	8.5.2013	14.5.2013	14.5.2013	16.5.2013	0
16	8.4.2013	12.4.2013	12.4.2013	8.5.2013	14.5.2013	14.5.2013	15.5.2013	0
1	8.4.2013	12.4.2013	12.4.2013	.	.	.	.
5	9.4.2013	12.4.2013	12.4.2013	8.5.2013	14.5.2013	14.5.2013	18.6.2013	0
1	10.4.2013	12.4.2013	12.4.2013	8.5.2013	14.5.2013	14.5.2013	15.5.2013	0
1	10.4.2013	12.4.2013	12.4.2013	8.5.2013	14.5.2013	14.5.2013	15.5.2013	0
2	11.4.2013	12.4.2013	12.4.2013	8.5.2013	14.5.2013	14.5.2013	15.5.2013	0
5	15.4.2013	30.4.2013	30.4.2013	30.5.2013	30.5.2013	13.6.2013	.	0
1	15.4.2013	30.4.2013	30.4.2013	30.5.2013	13.6.2013	13.6.2013	19.6.2013	0
2	15.4.2013	30.4.2013	30.4.2013	30.5.2013	13.6.2013	13.6.2013	17.6.2013	0
4	15.4.2013	30.4.2013	30.4.2013	30.5.2013	13.6.2013	13.6.2013	.	0
2	15.4.2013	30.4.2013	30.4.2013	30.5.2013	13.6.2013	13.6.2013	.	0
1	16.4.2013	30.4.2013	30.4.2013	30.5.2013	13.6.2013	13.6.2013	.	0
1	16.4.2013	30.4.2013	30.4.2013	30.5.2013	13.6.2013	13.6.2013	.	0
2	17.4.2013	30.4.2013	30.4.2013	29.5.2013	13.6.2013	13.6.2013	.	0
0	17.4.2013	30.4.2013	30.4.2013	29.5.2013	13.6.2013	13.6.2013	18.6.2013	0
9	18.4.2013	30.4.2013	30.4.2013	29.5.2013	13.6.2013	13.6.2013	.	0
.	19.4.2013	30.4.2013	30.4.2013	29.5.2013	13.6.2013	13.6.2013	.	0
.	19.4.2013	30.4.2013	30.4.2013	29.5.2013	13.6.2013	13.6.2013	.	0
2	19.4.2013	30.4.2013	30.4.2013	29.5.2013	13.6.2013	13.6.2013	19.6.2013	0
2	22.4.2013	30.4.2013	30.4.2013	29.5.2013	13.6.2013	13.6.2013	17.6.2013	0
2	22.4.2013	30.4.2013	30.4.2013	29.5.2013	13.6.2013	24.6.2013	24.6.2013	0
.	23.4.2013	30.4.2013	30.4.2013	29.5.2013	13.6.2013	13.6.2013	17.6.2013	0
7	24.4.2013	30.4.2013	30.4.2013	29.5.2013	13.6.2013	13.6.2013	.	0
11	2.2.2013	30.4.2013	30.4.2013	29.5.2013	13.6.2013	13.6.2013	19.6.2013	0
1	29.4.2013	9.5.2013	9.5.2013	.	.	.	.
1	8.5.2013	9.5.2013	9.5.2013	13.6.2013	13.6.2013	13.6.2013		0
1	8.5.2013	9.5.2013	13.5.2013	31.5.2013	13.6.2013	13.6.2013	26.6.2013	0
1	13.5.2013	21.5.2013	21.5.2013	7.6.2013	13.6.2013	13.6.2013	25.6.2013	1
0	14.5.2013	21.5.2013	21.5.2013	4.6.2013	13.6.2013	13.6.2013	25.6.2013	0
0	14.5.2013	21.5.2013	21.5.2013	4.6.2013	13.6.2013	13.6.2013	.	0
3	15.5.2013	.	.	4.6.2013	13.6.2013	13.6.2013	.	0
.	16.5.2013	21.5.2013	21.5.2013	4.6.2013	13.6.2013	13.6.2013	.	0
.	17.5.2013	21.5.2013	21.5.2013	7.6.2013	25.6.2013	25.6.2013	.	1
2	26.5.2013	31.5.2013	31.5.2013	25.5.2013	25.6.2013	25.6.2013	.	0
1	26.5.2013	04.6.2013	5.6.2013	13.6.2013	25.6.2013	25.6.2013	27.6.2013	0
1	29.5.2013	4.6.2013	5.6.2013	20.5.2013	24.6.2013	24.6.2013	.	1
1	30.5.2013	31.5.2013	3.6.2013	25.6.2013	25.6.2013	25.6.2013	.	0
1	30.5.2013	4.6.2013	5.6.2013	13.6.2013	25.6.2013	25.6.2013	.	0
1	30.5.2013	4.6.2013	5.6.2013	13.6.2013	25.6.2013	25.6.2013	.	0
1	3.6.2013	5.6.2013	5.6.2013	25.6.2013	25.6.2013	25.6.2013	.	0
2	3.6.2013	4.6.2013	5.6.2013	5.6.2013	25.6.2013	25.6.2013	.	0
2	3.6.2013	4.6.2013	5.6.2013	13.6.2013	24.6.2013	25.6.2013	1.7.2013	0
2	6.6.2013	12.6.2013	12.6.2013	20.6.2013	24.6.2013	24.6.2013	1.7.2013	0
2	6.6.2013	12.6.2013	12.6.2013	20.6.2013	24.6.2013	24.6.2013	.	0
.	10.6.2013	12.6.2013	12.6.2013	20.6.2013	24.6.2013	24.6.2013	.	0
0	10.5.2013	12.6.2013	12.6.2013	20.6.2013	24.6.2013	24.6.2013	.	0
1	10.6.2013	12.6.2013	12.6.2013	20.6.2013	24.6.2013	24.6.2013	.	0
.	10.6.2013	12.6.2013	12.6.2013	26.6.2013	1.7.2013	3.7.2013	4.7.2013	1
8	11.6.2013	21.6.2013	.	.	28.6.2013	1.7.2013	.	0
11	17.6.2013	21.6.2013	21.6.2013	.	.	.	.
4	14.6.2013	21.6.2013	21.6.2013	.	28.6.2013	1.7.2013	.	0
1	19.6.2013	21.6.2013	21.6.2013	28.6.2013	28.6.2013	1.7.2013	.	0
1	20.06.2013	21.6.2013	21.6.2013	28.6.2013	1.7.2013	1.7.2013	.	0
1	20.6.2013	21.6.2013	21.6.2013	28.6.2013	1.7.2013	03.07.2013	.	0
1	24.6.2013	27.6.2013	27.6.2013	.	1.7.2013	3.7.2013	15.7.2013	0
1	25.6.2013	27.6.2013	27.6.2013	23.7.2013	.	24.7.2013	.	0
2	25.6.2013	27.6.2013	27.6.2013	9.7.2013	25.7.2013	.	29.7.2013	1
1	26.6.2013	27.6.2013	27.6.2013	3.7.2013	3.7.2013	.	6.8.2013	0
1	1.7.2013	4.7.2013	6.7.2013	9.7.2013	25.7.2013	.	31.7.2013	0
1	1.7.2013	4.7.2013	5.7.2013	9.7.2013	25.7.2013	.	31.7.2013	0
1	1.7.2013	.	.	.	.	12.8.2013	.	0
1	15.7.2013	15.7.2013	15.7.2013	16.7.2013	22.7.2013	15.8.2013	18.8.2013	0
3	23.7.2013	30.7.2013	5.8.2013	7.8.2013	.	.	15.8.2013	0
1	11.7.2013	.	16.7.2013	22.7.2013	15.8.2013	.	15.8..2013	0
0	30.6.2013	.	5.8.2013	14.8.2013	16.8.2013	.	2.9.2013	0
2	31.7.2013	.	.	.	.	16.8.2013	.	0
2	1.8.2013	3.8.2013	5.8.2013	14.8.2013	16.8.2013	.	9.9.2013
1	2.8.2013	3.8.2013	5.8.2013	.	.	2.10.2013	.	0
9	5.8.2013	7.8.2013	7.8.2013	.	.	15.8.2013		0
10	5.8.2013	7.8.2013	7.8.2013	.	.	15.8.2013	.	0
3	5.8.2013	7.8.2013	.	.	.	2.10.2013	8.10.2013	1
0	12.8.2013	14.8.2013	.	.	.	.	.
7	14.8.2013	14.8.2013	.	.	.	.	.
5	14.8.2013	14.8.2013	.	.	.	2.10.2013	.	0
1	16.8.2013	16.8.2013	.	.	.	2.10.2013	.	0
9	19.8.2013	20.8.2013	.	.	.	2.10.2013	.	0
1	19.8.2013	20.8.2013	.	.	.	2.10.2013	2.10.2013	0
1	19.8.2013	20.8.2013	.	.	.	2.10.2013	.	0
3	22.8.2013	23.8.2013	4.9.2013	17.10.2013	1.11.2013	1.11.2013	.	0
1	29.8.2013	.	.	.	.	20.10.2013	22.10.2013	0
2	29.8.2013	29.8.2013	9.9.2013	17.10.2013	1.11.2013	1.11.2013	.	1
1	23.9.2013	.	26.9.2013	25.9.2013	1.11.2013	1.11.2013	.	0
1	23.9.2013	.	26.9.2013	25.10.2013	1.11.2013	1.11.2013	.	0
1	23.9.2013	.	26.9.2013	25.10.2013	1.11.2013	1.11.2013	.	0
4	24.9.2013	.	1.10.2013	25.10.2013	1.11.2013	1.11.2013	.	0
